# Supplementary material for: AuthentiCT: a model of ancient DNA damage to estimate the proportion of present-day DNA contamination
Source: Genome Biol. 2020 Sep 15;21:246. doi: 10.1186/s13059-020-02123-y (PMC7490890; doi:10.1186/s13059-020-02123-y)
Supplement: Supplementary file 2 — Additional file 2. Archive containing additional sequences used to test AuthentiCT. (GZ 12727 kb) [file 13059_2020_2123_MOESM2_ESM.gz]

Archive with 12 entries (9 files):
- Additional_file_2/domesticated_species/R1651.uniq.L35MQ25.10k.sorted.bam
- Additional_file_2/domesticated_species/R1652.uniq.L35MQ25.10k.sorted.bam
- Additional_file_2/domesticated_species/R1653.uniq.L35MQ25.10k.sorted.bam
- Additional_file_2/domesticated_species/R1654.uniq.L35MQ25.10k.sorted.bam
- Additional_file_2/domesticated_species/R1655.uniq.L35MQ25.10k.sorted.bam
- Additional_file_2/domesticated_species/R1656.uniq.L35MQ25.10k.sorted.bam
- Additional_file_2/domesticated_species/R1715.uniq.L35MQ25.10k.sorted.bam
- Additional_file_2/present-day_human_control/present_day_human_control.L35MQ25.95k.bam
- Additional_file_2/README
- Additional_file_2/domesticated_species
- Additional_file_2/present-day_human_control
- Additional_file_2
