# Supplementary material for: AuthentiCT: a model of ancient DNA damage to estimate the proportion of present-day DNA contamination
Source: Genome Biol. 2020 Sep 15;21:246. doi: 10.1186/s13059-020-02123-y (PMC7490890; doi:10.1186/s13059-020-02123-y)
Supplement: Supplementary file 2 — Additional file 2. Archive containing additional sequences used to test AuthentiCT. (GZ 12727 kb) [file 13059_2020_2123_MOESM2_ESM.gz › Additional_file_2/README]

This folder contains data used to test AuthentiCT and generated in:
-de Filippo C, Meyer M, Prufer K: Quantifying and reducing spurious alignments for the analysis of ultra-short ancient DNA sequences. BMC Biol 2018, 16:121.
-Korlevic P, Gerber T, Gansauge MT, Hajdinjak M, Nagel S, Aximu-Petri A, Meyer M: Reducing microbial and human contamination in DNA extractions from ancient bones and teeth. Biotechniques 2015, 59:87-93.
Note that the datasets used in the current study correspond to random subsets of the original datasets.

The accession numbers of other datasets used for testing are listed below:
Specimen			Archive				Accession number
Denisova 2			European Nucleotide Archive	PRJEB20653
Goyet Q56-1			European Nucleotide Archive	PRJEB21870
Hohlenstein-Stadel		European Nucleotide Archive	PRJEB29475
Les Cottés Z4-1514		European Nucleotide Archive	PRJEB21875
Mezmaiskaya 1			European Nucleotide Archive	PRJEB21195
Mezmaiskaya 2			European Nucleotide Archive	PRJEB21881
Sima de los Huesos specimens	European Nucleotide Archive	PRJEB10597
Scladina I-4A			European Nucleotide Archive	PRJEB29475
Spy 94a				European Nucleotide Archive	PRJEB21883
Taforalt specimens		Sequence Read Archive		SRP132033
Villabruna			European Nucleotide Archive	PRJEB13123
Vindija 33.19			European Nucleotide Archive	PRJEB21157
Vindija 87			European Nucleotide Archive	PRJEB21882
